# Supplementary material for: Key Methodologies in Characterizing the Multi-Scale Structures of Gluten Proteins in Dough: A Comparative Review
Source: Biomolecules. 2026 Mar 3;16(3):382. doi: 10.3390/biom16030382 (PMC13023611; doi:10.3390/biom16030382)
Supplement: Supplementary file 1 [file biomolecules-16-00382-s001.zip]

Archive with 18 entries (18 files):
- Supplementary File S11.pdf
- Supplementary File S12.pdf
- Supplementary File S13.pdf
- Supplementary File S14.pdf
- Supplementary File S15.pdf
- Supplementary File S16.pdf
- Supplementary File S17.pdf
- Supplementary File S18.pdf
- Supplementary File S1.pdf
- Supplementary File S2.pdf
- Supplementary File S3.pdf
- Supplementary File S4.pdf
- Supplementary File S5.pdf
- Supplementary File S6.pdf
- Supplementary File S7.pdf
- Supplementary File S8.pdf
- Supplementary File S9.pdf
- Supplementary File S10.pdf
